# Supplementary material for: The Response Surface Optimization of Supercritical CO2 Modified with Ethanol Extraction of p-Anisic Acid from Acacia mearnsii Flowers and Mathematical Modeling of the Mass Transfer
Source: Molecules. 2022 Jan 31;27(3):970. doi: 10.3390/molecules27030970 (PMC8840752; doi:10.3390/molecules27030970)
Supplement: Supplementary file 1 [file molecules-27-00970-s001.zip]

Archive with 1 entries (1 files):
- molecules-1532240-supplementary.pdf
